# Supplementary material for: GRT-R910: a self-amplifying mRNA SARS-CoV-2 vaccine boosts immunity for ≥6 months in previously-vaccinated older adults
Source: Nat Commun. 2023 Jun 6;14:3274. doi: 10.1038/s41467-023-39053-9 (PMC10242235; doi:10.1038/s41467-023-39053-9)
Supplement: Supplementary file 4 — Supplementary Table S1 [file 41467_2023_39053_MOESM4_ESM.xlsx]

## Sheet: Page 1
Lot Number	Vendor	Sample type	Type	Inventory Barcode	Date of Draw	Date of SARS-CoV-2 diagnosis	SARS-CoV-2 Test Result	Method	Unit of Measure
11556824	PFM	Frozen serum	Pre-pandemic	2127345	05/13/2010	n/a	n/a	n/a	n/a
11689692	PFM	Frozen serum	Pre-pandemic	2121797	09/19/2011	n/a	n/a	n/a	n/a
11689693	PFM	Frozen serum	Pre-pandemic	2109491	09/19/2011	n/a	n/a	n/a	n/a
11714232	PFM	Frozen serum	Pre-pandemic	2109492	11/07/2011	n/a	n/a	n/a	n/a
11714270	PFM	Frozen serum	Pre-pandemic	2096803	12/12/2011	n/a	n/a	n/a	n/a
11714296	PFM	Frozen serum	Pre-pandemic	2151815	01/23/2012	n/a	n/a	n/a	n/a
11785973	PFM	Frozen serum	Pre-pandemic	2158032	11/30/2012	n/a	n/a	n/a	n/a
11828900	PFM	Frozen serum	Pre-pandemic	2206796	07/22/2013	n/a	n/a	n/a	n/a
50157	PFM	Frozen serum	SARS-CoV-2 convalescent	201657266	5/14/2020	3/26/2020	Positive	Abbott SARS-CoV-2 RT PCR	Qualitative
50730	PFM	Frozen serum	SARS-CoV-2 convalescent	201657839	5/15/2020	3/29/2020	Positive	Abbott SARS-CoV-2 RT PCR	Qualitative
50858	PFM	Frozen serum	SARS-CoV-2 convalescent	201657885	5/20/2020	4/1/2020	Positive	Abbott SARS-CoV-2 RT PCR	Qualitative
51839	PFM	Frozen serum	SARS-CoV-2 convalescent	201658878	5/21/2020	4/2/2020	Positive	Abbott SARS-CoV-2 RT PCR	Qualitative
51874	PFM	Frozen serum	SARS-CoV-2 convalescent	201658894	5/26/2020	4/4/2020	Positive	Roche Cobas SARS-CoV-2 RNA	Qualitative
51883	PFM	Frozen serum	SARS-CoV-2 convalescent	201658923	5/22/2020	4/3/2020	Positive	Abbott SARS-CoV-2 RT PCR	Qualitative
51893	PFM	Frozen serum	SARS-CoV-2 convalescent	201658933	5/23/2020	4/1/2020	Positive	Abbott SARS-CoV-2 RT PCR	Qualitative
51898	PFM	Frozen serum	SARS-CoV-2 convalescent	201658938	5/26/2020	4/4/2020	Positive	Abbott SARS-CoV-2 RT PCR	Qualitative
51900	PFM	Frozen serum	SARS-CoV-2 convalescent	201658940	5/26/2020	4/4/2020	Positive	Abbott SARS-CoV-2 RT PCR	Qualitative
51900	PFM	Frozen serum	SARS-CoV-2 convalescent	201658940	5/26/2020	4/4/2020	Positive	Abbott SARS-CoV-2 RT PCR	Qualitative
