# Supplementary material for: GRT-R910: a self-amplifying mRNA SARS-CoV-2 vaccine boosts immunity for ≥6 months in previously-vaccinated older adults
Source: Nat Commun. 2023 Jun 6;14:3274. doi: 10.1038/s41467-023-39053-9 (PMC10242235; doi:10.1038/s41467-023-39053-9)
Supplement: Supplementary file 5 — Supplementary Dataset 1 [file 41467_2023_39053_MOESM5_ESM.xlsx]

## Sheet: Sheet1
Number of GRT-R910 doses	Treatment day	Sample number	IgG GeoMean Spike WT ELISA (ELU/ml)	Ratio (IgG WT; ELISA) D180/D29 (single dose) D293/D142 (two doses)	nAb GeoMean Spike VIC MNA (ID50 Titer)	Ratio (nAb VIC; MNA) D180/D29 (single dose) D293/D142 (two doses)	IgG GeoMean Spike WT MSD (AU/ml)	Ratio (IgG WT; MSD) D180/D29 (single dose) D293/D142 (two doses)	IgG GeoMean Spike Beta MSD (AU/ml)	Ratio (IgG beta; MSD) D180/D29 (single dose) D293/D142 (two doses)	IgG GeoMean Spike Delta MSD (AU/ml)	Ratio (IgG delta; MSD) D180/D29 (single dose) D293/D142 (two doses)	IgG GeoMean Spike Omicron BA1 MSD (AU/ml)	Ratio (IgG omicron BA1; MSD) D180/D29 (single dose) D293/D142 (two doses)	nAb GeoMean Spike D614G PNA (ID50 Titer)	Ratio (nAb D614G; PNA) D180/D29 (single dose) D293/D142 (two doses)	nAb GeoMean Spike Beta PNA (ID50 Titer)	Ratio (nAb beta; PNA) D180/D29 (single dose) D293/D142 (two doses)	nAb GeoMean Spike Delta PNA (ID50 Titer)	Ratio (nAb delta; PNA) D180/D29 (single dose) D293/D142 (two doses)	nAb GeoMean Spike Omicron BA1 PNA (ID50 Titer)	Ratio (nAb omicron BA1; PNA) D180/D29 (single dose) D293/D142 (two doses)	nAb GeoMean Spike Omicron BA5 PNA (ID50 Titer)	Ratio (nAb omicron BA5; PNA) D180/D29 (single dose) D293/D142 (two doses)
0	1	17	708.6		176.4		n/a		n/a		n/a		n/a		n/a		n/a		n/a		n/a		n/a
1	29	17	9085		2719		n/a		n/a		n/a		n/a		n/a		n/a		n/a		n/a		n/a
1	57	17	9514		2604		n/a		n/a		n/a		n/a		n/a		n/a		n/a		n/a		n/a
0	1	7	1161		338.5		7649		3017		2939		1564		173.9		25.38		64.77		24.16		22.99
1	29	7	13416		2999		58029		26310		25279		21875		2612		594.2		1069		322.5		200.5
1	57	7	12405		3406		81372		31637		50249		10973		2880		731.9		1325		286.8		188.4
1	180	4	9005	0.671213	3194	1.06502	128795	2.21949	48151	1.83014	80611	3.18885	16596	0.758674	4350	1.66539	1313	2.20969	1105	1.03368	587.1	1.82047	305.5	1.52369
0	1	10	501.6		111.8		2996		1140		1096		819.6		61.78		20.76		26.23		20		20
1	29	10	6915		2538		34484		16269		15313		19770		1647		483.8		418.4		222.4		249.9
1	57	10	7902		2158		71089		26077		38917		10758		1960		362.9		667.2		137.7		254.2
1	113	10	4690		1474		49507		17531		26806		6983		1363		229.8		311.7		81.18		170.8
2	142	9	7751		2593		80294		31748		45715		12494		2092		558.3		865.1		176.5		433.5
2	293	4	6427	0.829183	1832	0.706518	92245	1.14884	65492	2.06287	79244	1.73344	15894	1.27213	1932	0.923518	704.9	1.26258	1025	1.18483	119.1	0.674788	272.9	0.629527
0	Pre GRT-vax	17	n/a		n/a		4117		1702		1646		1069		94.6		22.55		38.06		21.62		21.18
1 or 2	1m post last GRT-vax	16	n/a		n/a		69659		29242		35277		15963		2305		573.7		949.1		229.8		309.4
1 or 2	6m post last GRT-vax	8	n/a		n/a		108999	1.56475	56156	1.92039	79925	2.26564	16241	1.01742	2899	1.2577	962.2	1.67718	1064	1.12106	264.4	1.15057	288.8	0.93342
