# Supplementary material for: GRT-R910: a self-amplifying mRNA SARS-CoV-2 vaccine boosts immunity for ≥6 months in previously-vaccinated older adults
Source: Nat Commun. 2023 Jun 6;14:3274. doi: 10.1038/s41467-023-39053-9 (PMC10242235; doi:10.1038/s41467-023-39053-9)
Supplement: Supplementary file 6 — Supplementary Dataset 2 [file 41467_2023_39053_MOESM6_ESM.xlsx]

## Sheet: IgG Fold Change Statistics
Statistics	Day 1	Day 29	Day 57	Day 113	Day 142	Day 180	Day 293
Boosted individuals
Spike WT IgG
n	10	10	10	10	9	0	4
Mean (SD)	1 (0)	20.25 (22.8)	48.31 (49.7)	36.94 (42.48)	65.99 (79)		34.78 (43.18)
Median	1	9.967	26.17	20.96	18.73		18.44
Q1, Q3	1, 1	8.373, 27.9	11.26, 89.01	5.895, 60.51	9.652, 162.6		7.273, 78.64
Min, Max	1, 1	2.849, 68.32	3.724, 140.6	2.345, 114	4.559, 184.4		3.559, 98.7
Spike Beta IgG
n	10	10	10	10	9	0	4
Mean (SD)	1 (0)	20.23 (20.64)	40.82 (41.91)	29.56 (34.25)	65.57 (80.39)		81.76 (112.9)
Median	1	10.46	23.56	16.93	17.54		35.64
Q1, Q3	1, 1	9.854, 25.97	7.959, 81.78	4.178, 49.3	8.099, 161.7		11.65, 198
Min, Max	1, 1	4.42, 60.27	4.4, 115.6	2.853, 96.58	7.271, 192		6.124, 249.7
Spike Delta IgG
n	10	10	10	10	9	0	4
Mean (SD)	1 (0)	22.53 (25.24)	61.36 (55.97)	45.21 (47.24)	85.39 (99.27)		77.94 (99.49)
Median	1	10.96	41.74	29.19	23.39		40.89
Q1, Q3	1, 1	8.413, 34.17	15.76, 105.7	9.955, 69.7	16.22, 198.7		13.74, 179.2
Min, Max	1, 1	2.633, 73.71	3.964, 157.8	2.489, 133.2	5.47, 246.5		4.976, 225
Spike Omicron BA1 IgG
n	10	10	10	10	9	0	4
Mean (SD)	1 (0)	33.4 (29.65)	16.9 (13.23)	11.01 (8.311)	15.45 (6.577)		16.01 (9.323)
Median	1	21.11	12.25	7.387	14.21		16.52
Q1, Q3	1, 1	16.38, 51.4	7.888, 24.17	4.244, 18.17	9.788, 20.8		7.073, 24.45
Min, Max	1, 1	5.227, 94.26	4.412, 47.07	2.8, 26.54	5.03, 24.6		4.132, 26.89
Non-boosted individuals
Spike WT IgG
n	7	7	7	0	0	4	0
Mean (SD)	1 (0)	13.47 (10.81)	16.51 (13.02)			12.56 (7.41)
Median	1	9.933	15.38			10.84
Q1, Q3	1, 1	1.178, 25.05	3.341, 33.09			6.612, 20.24
Min, Max	1, 1	0.9355, 25.97	1.429, 33.8			6.571, 22.01
Spike Beta IgG
n	7	7	7	0	0	4	0
Mean (SD)	1 (0)	17.76 (17.27)	15.64 (12.63)			11.67 (7.827)
Median	1	12.28	11.96			9.249
Q1, Q3	1, 1	1.141, 38.73	5.404, 29.49			5.975, 19.79
Min, Max	1, 1	0.9965, 43.85	1.511, 34.82			5.188, 23
Spike Delta IgG
n	7	7	7	0	0	4	0
Mean (SD)	1 (0)	15.84 (13.16)	25.97 (20.67)			20.45 (14.26)
Median	1	11.97	25.98			15.28
Q1, Q3	1, 1	1.21, 27.24	5.785, 46.19			10.52, 35.54
Min, Max	1, 1	1.037, 33.75	2.59, 58.46			10.3, 40.93
Spike Omicron BA1 IgG
n	7	7	7	0	0	4	0
Mean (SD)	1 (0)	40.93 (64.79)	14.41 (11.37)			9.464 (4.799)
Median	1	21.37	13.91			7.809
Q1, Q3	1, 1	1.748, 29.96	0.935, 27.19			6.03, 14.55
Min, Max	1, 1	0.9765, 185.4	0.401, 28.74			5.969, 16.27
