# Supplementary material for: GRT-R910: a self-amplifying mRNA SARS-CoV-2 vaccine boosts immunity for ≥6 months in previously-vaccinated older adults
Source: Nat Commun. 2023 Jun 6;14:3274. doi: 10.1038/s41467-023-39053-9 (PMC10242235; doi:10.1038/s41467-023-39053-9)
Supplement: Supplementary file 7 — Supplementary Dataset 3 [file 41467_2023_39053_MOESM7_ESM.xlsx]

## Sheet: nAb Fold Change Statistics
Statistics	Day 1	Day 29	Day 57	Day 113	Day 142	Day 180	Day 293
Boosted individuals
Spike WT nAb
n	10	10	10	10	9	0	4
Mean (SD)	1 (0)	48.17 (51.49)	47.57 (31.8)	40.78 (46.06)	41.94 (26.78)		21.62 (15.53)
Median	1	33.78	49.88	23.76	40.41		21.95
Q1, Q3	1, 1	16.4, 59.81	20.34, 60.96	10.67, 56.39	24.92, 62.45		6.798, 36.1
Min, Max	1, 1	1.321, 168.4	1.497, 111.5	1.491, 138	2.295, 91.79		2.361, 40.21
Spike Beta nAb
n	10	10	10	10	9	0	4
Mean (SD)	1 (0)	38.66 (42.58)	25.47 (19.59)	17.27 (13.63)	48.22 (73.2)		43.64 (30.14)
Median	1	25.13	21.79	15.87	29.95		40.43
Q1, Q3	1, 1	10.13, 58.33	6, 45.74	3.15, 29.34	11.83, 40.21		16.86, 73.63
Min, Max	1, 1	3.65, 144.5	3.7, 57.3	1.6, 40.35	6.7, 240.5		15.1, 78.6
Spike Delta nAb
n	10	10	10	10	9	0	4
Mean (SD)	1 (0)	19.98 (12)	35.24 (22.68)	20.37 (21.28)	52 (58.15)		34.55 (24.94)
Median	1	19	35.11	14.6	28.75		31.06
Q1, Q3	1, 1	7.547, 29.29	14.48, 54.51	5.93, 25.64	12.04, 70.36		12.46, 60.13
Min, Max	1, 1	4.2, 40.4	3.894, 68.4	1.65, 69.25	7.7, 191		9.47, 66.6
Spike Omicron BA1 nAb
n	10	10	10	10	9	0	4
Mean (SD)	1 (0)	22.99 (32.82)	9.81 (6.759)	6.9 (6.811)	15.13 (15.14)		7.65 (5.351)
Median	1	14.93	9.6	3.375	8.65		7.1
Q1, Q3	1, 1	3.65, 22.53	1.913, 16.69	1.588, 14.28	2.675, 27.58		2.975, 12.88
Min, Max	1, 1	1, 113.1	1.4, 20.4	1, 18.6	1.8, 42.95		1.7, 14.7
Spike Omicron BA5 nAb
n	10	10	10	10	9	0	4
Mean (SD)	1 (0)	17.49 (12.59)	18.86 (14.46)	16.08 (18.78)	42.57 (56.02)		15.01 (7.306)
Median	1	13.25	20.3	12.08	18.1		14.18
Q1, Q3	1, 1	7.25, 29.26	4.013, 25.14	3.05, 19.86	12.18, 64.75		8.65, 22.21
Min, Max	1, 1	1.35, 40.75	1.65, 50.55	1, 64.7	2.25, 175.5		7, 24.7
Non-boosted individuals
Spike WT nAb
n	7	7	7	0	0	4	0
Mean (SD)	1 (0)	57.28 (74.91)	58.95 (81.4)			70.22 (92.63)
Median	1	15.64	13.96			32.11
Q1, Q3	1, 1	1.929, 127.9	2.376, 78.12			13.85, 164.7
Min, Max	1, 1	0.418, 193.1	0.5916, 227			8.537, 208.1
Spike Beta nAb
n	7	7	7	0	0	4	0
Mean (SD)	1 (0)	67.36 (58.97)	98.09 (92.75)			51.15 (25.18)
Median	1	69.65	84.8			61.68
Q1, Q3	1, 1	1, 116.9	1, 204.6			25.31, 66.46
Min, Max	1, 1	1, 152.9	1, 215.9			13.65, 67.59
Spike Delta nAb
n	7	7	7	0	0	4	0
Mean (SD)	1 (0)	53.6 (49.57)	61.48 (63.12)			38.5 (37.66)
Median	1	40.47	54.94			36.53
Q1, Q3	1, 1	0.9677, 108.7	1.419, 109.6			5.096, 73.87
Min, Max	1, 1	0.3075, 123.9	0.7237, 172.9			3.977, 76.95
Spike Omicron BA1 nAb
n	7	7	7	0	0	4	0
Mean (SD)	1 (0)	89.43 (170.1)	44.79 (75.48)			28.52 (19.02)
Median	1	10.9	21.3			30.67
Q1, Q3	1, 1	1, 100.2	1, 41.75			9.198, 45.7
Min, Max	1, 1	1, 466.5	1, 212.3			4.7, 48.05
Spike Omicron BA5 nAb
n	7	7	7	0	0	4	0
Mean (SD)	1 (0)	29.92 (47.42)	31.21 (50.23)			19.78 (16.66)
Median	1	8.6	5.65			18.45
Q1, Q3	1, 1	1, 44.85	1, 47.2			4.4, 36.5
Min, Max	1, 1	1, 131.6	1, 138.6			1.65, 40.59
