# Supplementary material for: GRT-R910: a self-amplifying mRNA SARS-CoV-2 vaccine boosts immunity for ≥6 months in previously-vaccinated older adults
Source: Nat Commun. 2023 Jun 6;14:3274. doi: 10.1038/s41467-023-39053-9 (PMC10242235; doi:10.1038/s41467-023-39053-9)
Supplement: Supplementary file 8 — Supplementary Dataset 4 [file 41467_2023_39053_MOESM8_ESM.xlsx]

## Sheet: Sheet1
Peptide pool name	Peptide type	Indiviudual peptide amount per pool	Peptide sequences
Spike_S1-1 OLP Pool	15mer	0.5mg	MFVFLVLLPLVSSQC
			LVLLPLVSSQCVNLT
			PLVSSQCVNLTTRTQ
			SQCVNLTTRTQLPPA
			NLTTRTQLPPAYTNS
			RTQLPPAYTNSFTRG
			PPAYTNSFTRGVYYP
			TNSFTRGVYYPDKVF
			TRGVYYPDKVFRSSV
			YYPDKVFRSSVLHST
			KVFRSSVLHSTQDLF
			SSVLHSTQDLFLPFF
			HSTQDLFLPFFSNVT
			DLFLPFFSNVTWFHA
			PFFSNVTWFHAIHVS
			NVTWFHAIHVSGTNG
			FHAIHVSGTNGTKRF
			HVSGTNGTKRFDNPV
			TNGTKRFDNPVLPFN
			KRFDNPVLPFNDGVY
			NPVLPFNDGVYFAST
			PFNDGVYFASTEKSN
			GVYFASTEKSNIIRG
			ASTEKSNIIRGWIFG
			KSNIIRGWIFGTTLD
			IRGWIFGTTLDSKTQ
			IFGTTLDSKTQSLLI
			TLDSKTQSLLIVNNA
			KTQSLLIVNNATNVV
			LLIVNNATNVVIKVC
			NNATNVVIKVCEFQF
			NVVIKVCEFQFCNDP
			KVCEFQFCNDPFLGV
			FQFCNDPFLGVYYHK
			NDPFLGVYYHKNNKS
			LGVYYHKNNKSWMES
			YHKNNKSWMESEFRV
			NKSWMESEFRVYSSA
			MESEFRVYSSANNCT
			FRVYSSANNCTFEYV
			SSANNCTFEYVSQPF
			NCTFEYVSQPFLMDL
			EYVSQPFLMDLEGKQ
			QPFLMDLEGKQGNFK
			MDLEGKQGNFKNLRE
			GKQGNFKNLREFVFK
			NFKNLREFVFKNIDG
			LREFVFKNIDGYFKI
			VFKNIDGYFKIYSKH
			IDGYFKIYSKHTPIN
			FKIYSKHTPINLVRD
			SKHTPINLVRDLPQG
			PINLVRDLPQGFSAL
			VRDLPQGFSALEPLV
			PQGFSALEPLVDLPI
			SALEPLVDLPIGINI
			PLVDLPIGINITRFQ
			LPIGINITRFQTLLA
			INITRFQTLLALHRS
			RFQTLLALHRSYLTP
			LLALHRSYLTPGDSS
			HRSYLTPGDSSSGWT
			LTPGDSSSGWTAGAA
			DSSSGWTAGAAAYYV
			GWTAGAAAYYVGYLQ
			GAAAYYVGYLQPRTF
			YYVGYLQPRTFLLKY
			YLQPRTFLLKYNENG
			RTFLLKYNENGTITD
			LKYNENGTITDAVDC
			ENGTITDAVDCALDP
			ITDAVDCALDPLSET
			VDCALDPLSETKCTL
			LDPLSETKCTLKSFT
			SETKCTLKSFTVEKG
			CTLKSFTVEKGIYQT
			SFTVEKGIYQTSNFR
			EKGIYQTSNFRVQPT
			YQTSNFRVQPTESIV
			NFRVQPTESIVRFPN
Spike_S1-2 OLP Pool	15mer	0.5mg	QPTESIVRFPNITNL
			SIVRFPNITNLCPFG
			FPNITNLCPFGEVFN
			TNLCPFGEVFNATRF
			PFGEVFNATRFASVY
			VFNATRFASVYAWNR
			TRFASVYAWNRKRIS
			SVYAWNRKRISNCVA
			WNRKRISNCVADYSV
			RISNCVADYSVLYNS
			CVADYSVLYNSASFS
			YSVLYNSASFSTFKC
			YNSASFSTFKCYGVS
			SFSTFKCYGVSPTKL
			FKCYGVSPTKLNDLC
			GVSPTKLNDLCFTNV
			TKLNDLCFTNVYADS
			DLCFTNVYADSFVIR
			TNVYADSFVIRGDEV
			ADSFVIRGDEVRQIA
			VIRGDEVRQIAPGQT
			DEVRQIAPGQTGKIA
			QIAPGQTGKIADYNY
			GQTGKIADYNYKLPD
			KIADYNYKLPDDFTG
			YNYKLPDDFTGCVIA
			LPDDFTGCVIAWNSN
			FTGCVIAWNSNNLDS
			VIAWNSNNLDSKVGG
			NSNNLDSKVGGNYNY
			LDSKVGGNYNYLYRL
			VGGNYNYLYRLFRKS
			YNYLYRLFRKSNLKP
			YRLFRKSNLKPFERD
			RKSNLKPFERDISTE
			LKPFERDISTEIYQA
			ERDISTEIYQAGSTP
			STEIYQAGSTPCNGV
			YQAGSTPCNGVEGFN
			STPCNGVEGFNCYFP
			NGVEGFNCYFPLQSY
			GFNCYFPLQSYGFQP
			YFPLQSYGFQPTNGV
			QSYGFQPTNGVGYQP
			FQPTNGVGYQPYRVV
			NGVGYQPYRVVVLSF
			YQPYRVVVLSFELLH
			RVVVLSFELLHAPAT
			LSFELLHAPATVCGP
			LLHAPATVCGPKKST
			PATVCGPKKSTNLVK
			CGPKKSTNLVKNKCV
			KSTNLVKNKCVNFNF
			LVKNKCVNFNFNGLT
			KCVNFNFNGLTGTGV
			FNFNGLTGTGVLTES
			GLTGTGVLTESNKKF
			TGVLTESNKKFLPFQ
			TESNKKFLPFQQFGR
			KKFLPFQQFGRDIAD
			PFQQFGRDIADTTDA
			FGRDIADTTDAVRDP
			IADTTDAVRDPQTLE
			TDAVRDPQTLEILDI
			RDPQTLEILDITPCS
			TLEILDITPCSFGGV
			LDITPCSFGGVSVIT
			PCSFGGVSVITPGTN
			GGVSVITPGTNTSNQ
			VITPGTNTSNQVAVL
			GTNTSNQVAVLYQGV
			SNQVAVLYQGVNCTE
			AVLYQGVNCTEVPVA
			QGVNCTEVPVAIHAD
			CTEVPVAIHADQLTP
			PVAIHADQLTPTWRV
			HADQLTPTWRVYSTG
			LTPTWRVYSTGSNVF
			WRVYSTGSNVFQTRA
			STGSNVFQTRAGCLI
Spike_S2-1 OLP Pool	15mer	0.5mg	NVFQTRAGCLIGAEH
			TRAGCLIGAEHVNNS
			CLIGAEHVNNSYECD
			AEHVNNSYECDIPIG
			NNSYECDIPIGAGIC
			ECDIPIGAGICASYQ
			PIGAGICASYQTQTN
			GICASYQTQTNSPRR
			SYQTQTNSPRRARSV
			QTNSPRRARSVASQS
			PRRARSVASQSIIAY
			RSVASQSIIAYTMSL
			SQSIIAYTMSLGAEN
			IAYTMSLGAENSVAY
			MSLGAENSVAYSNNS
			AENSVAYSNNSIAIP
			VAYSNNSIAIPTNFT
			NNSIAIPTNFTISVT
			AIPTNFTISVTTEIL
			NFTISVTTEILPVSM
			SVTTEILPVSMTKTS
			EILPVSMTKTSVDCT
			VSMTKTSVDCTMYIC
			KTSVDCTMYICGDST
			DCTMYICGDSTECSN
			YICGDSTECSNLLLQ
			DSTECSNLLLQYGSF
			CSNLLLQYGSFCTQL
			LLQYGSFCTQLNRAL
			GSFCTQLNRALTGIA
			TQLNRALTGIAVEQD
			RALTGIAVEQDKNTQ
			GIAVEQDKNTQEVFA
			EQDKNTQEVFAQVKQ
			NTQEVFAQVKQIYKT
			VFAQVKQIYKTPPIK
			VKQIYKTPPIKDFGG
			YKTPPIKDFGGFNFS
			PIKDFGGFNFSQILP
			FGGFNFSQILPDPSK
			NFSQILPDPSKPSKR
			ILPDPSKPSKRSFIE
			PSKPSKRSFIEDLLF
			SKRSFIEDLLFNKVT
			FIEDLLFNKVTLADA
			LLFNKVTLADAGFIK
			KVTLADAGFIKQYGD
			ADAGFIKQYGDCLGD
			FIKQYGDCLGDIAAR
			YGDCLGDIAARDLIC
			LGDIAARDLICAQKF
			AARDLICAQKFNGLT
			LICAQKFNGLTVLPP
			QKFNGLTVLPPLLTD
			GLTVLPPLLTDEMIA
			LPPLLTDEMIAQYTS
			LTDEMIAQYTSALLA
			MIAQYTSALLAGTIT
			YTSALLAGTITSGWT
			LLAGTITSGWTFGAG
			TITSGWTFGAGAALQ
			GWTFGAGAALQIPFA
			GAGAALQIPFAMQMA
			ALQIPFAMQMAYRFN
			PFAMQMAYRFNGIGV
			QMAYRFNGIGVTQNV
			RFNGIGVTQNVLYEN
			IGVTQNVLYENQKLI
			QNVLYENQKLIANQF
			YENQKLIANQFNSAI
			KLIANQFNSAIGKIQ
			NQFNSAIGKIQDSLS
			SAIGKIQDSLSSTAS
			KIQDSLSSTASALGK
			SLSSTASALGKLQDV
			TASALGKLQDVVNQN
			LGKLQDVVNQNAQAL
			QDVVNQNAQALNTLV
			NQNAQALNTLVKQLS
			QALNTLVKQLSSNFG
Spike_S2-2 OLP Pool	15mer	0.5mg	TLVKQLSSNFGAISS
			QLSSNFGAISSVLND
			NFGAISSVLNDILSR
			ISSVLNDILSRLDKV
			LNDILSRLDKVEAEV
			LSRLDKVEAEVQIDR
			DKVEAEVQIDRLITG
			AEVQIDRLITGRLQS
			IDRLITGRLQSLQTY
			ITGRLQSLQTYVTQQ
			LQSLQTYVTQQLIRA
			QTYVTQQLIRAAEIR
			TQQLIRAAEIRASAN
			IRAAEIRASANLAAT
			EIRASANLAATKMSE
			SANLAATKMSECVLG
			AATKMSECVLGQSKR
			MSECVLGQSKRVDFC
			VLGQSKRVDFCGKGY
			SKRVDFCGKGYHLMS
			DFCGKGYHLMSFPQS
			KGYHLMSFPQSAPHG
			LMSFPQSAPHGVVFL
			PQSAPHGVVFLHVTY
			PHGVVFLHVTYVPAQ
			VFLHVTYVPAQEKNF
			VTYVPAQEKNFTTAP
			PAQEKNFTTAPAICH
			KNFTTAPAICHDGKA
			TAPAICHDGKAHFPR
			ICHDGKAHFPREGVF
			GKAHFPREGVFVSNG
			FPREGVFVSNGTHWF
			GVFVSNGTHWFVTQR
			SNGTHWFVTQRNFYE
			HWFVTQRNFYEPQII
			TQRNFYEPQIITTDN
			FYEPQIITTDNTFVS
			QIITTDNTFVSGNCD
			TDNTFVSGNCDVVIG
			FVSGNCDVVIGIVNN
			NCDVVIGIVNNTVYD
			VIGIVNNTVYDPLQP
			VNNTVYDPLQPELDS
			VYDPLQPELDSFKEE
			LQPELDSFKEELDKY
			LDSFKEELDKYFKNH
			KEELDKYFKNHTSPD
			DKYFKNHTSPDVDLG
			KNHTSPDVDLGDISG
			SPDVDLGDISGINAS
			DLGDISGINASVVNI
			ISGINASVVNIQKEI
			NASVVNIQKEIDRLN
			VNIQKEIDRLNEVAK
			KEIDRLNEVAKNLNE
			RLNEVAKNLNESLID
			VAKNLNESLIDLQEL
			LNESLIDLQELGKYE
			LIDLQELGKYEQYIK
			QELGKYEQYIKWPWY
			KYEQYIKWPWYIWLG
			YIKWPWYIWLGFIAG
			PWYIWLGFIAGLIAI
			WLGFIAGLIAIVMVT
			IAGLIAIVMVTIMLC
			IAIVMVTIMLCCMTS
			MVTIMLCCMTSCCSC
			MLCCMTSCCSCLKGC
			MTSCCSCLKGCCSCG
			CSCLKGCCSCGSCCK
			KGCCSCGSCCKFDED
			SCGSCCKFDEDDSEP
			CCKFDEDDSEPVLKG
			DEDDSEPVLKGVKLH
			SEPVLKGVKLHYT
Nucleocapsid OLP Pool (component of Total TCE Pool)	15mer	0.5mg	RRPQGLPNNTASWFT
			GLPNNTASWFTALTQ
			NTASWFTALTQHGKE
			WFTALTQHGKEDLKF
			LTQHGKEDLKFPRGQ
			GKEDLKFPRGQGVPI
			LKFPRGQGVPINTNS
			RGQGVPINTNSSPDD
			VPINTNSSPDDQIGY
			TNSSPDDQIGYYRRA
			PDDQIGYYRRATRRI
			KMKDLSPRWYFYYLG
			LSPRWYFYYLGTGPE
			GIIWVATEGALNTPK
			VATEGALNTPKDHIG
			GALNTPKDHIGTRNP
			TPKDHIGTRNPANNA
			HIGTRNPANNAAIVL
			RNPANNAAIVLQLPQ
			NNAAIVLQLPQGTTL
			IVLQLPQGTTLPKGF
			LPQGTTLPKGFYAE
			TSPARMAGNGGDAAL
			RMAGNGGDAALALLL
			NGGDAALALLLLDRL
			AALALLLLDRLNQLE
			LLLLDRLNQLESKMS
			DRLNQLESKMSGKGQ
			KMSGKGQQQQGQTVT
			KGQQQQGQTVTKKSA
			QQGQTVTKKSAAEAS
			TVTKKSAAEASKKPR
			KSAAEASKKPRQKRT
			EASKKPRQKRTATKA
			KPRQKRTATKAYNVT
			KRTATKAYNVTQAFG
			TKAYNVTQAFGRRGP
			NVTQAFGRRGPEQT
			GNFGDQELIRQGTDY
			DQELIRQGTDYKHWP
			IRQGTDYKHWPQIAQ
			TDYKHWPQIAQFAPS
			HWPQIAQFAPSASAF
			IAQFAPSASAFFGMS
			APSASAFFGMSRIGM
			SAFFGMSRIGMEVTP
			GMSRIGMEVTPSGTW
			IGMEVTPSGTWLTYT
			VTPSGTWLTYTGAIK
			FKDQVILLNKHIDAY
			VILLNKHIDAYKTFP
			NKHIDAYKTFPPTEP
			DAYKTFPPTEPKKDK
			TFPPTEPKKDKKKK
			KKDKKKKADETQALP
			KKKADETQALPQRQK
			DETQALPQRQKKQQT
			ALPQRQKKQQTVTLL
			RQKKQQTVTLLPAAD
			QQTVTLLPAADLDDF
			TLLPAADLDDFSKQL
			AADLDDFSKQLQ
Open Reading Frame 3a OLP Pool (component of Total TCE Pool)	15mer	0.5mg	VTLKQGEIKDATPSD
			QGEIKDATPSDFVRA
			KDATPSDFVRATATI
			PSDFVRATATIPIQA
			VRATATIPIQASLPF
			ATIPIQASLPFGWLI
			IQASLPFGWLIVGVA
			LPFGWLIVGVALLAV
			LAVFQSASKIITLKK
			QSASKIITLKKRWQL
			KIITLKKRWQLALSK
			LKKRWQLALSKGVHF
			WQLALSKGVHFVCNL
			LSKGVHFVCNLLL
			EAPFLYLYALVYFLQ
			LYLYALVYFLQSINF
			ALVYFLQSINFVRII
			FLQSINFVRIIMRLW
			INFVRIIMRLWLCWK
			RIIMRLWLCWKCRSK
			RLWLCWKCRSKNPLL
			CWKCRSKNPLLYDAN
			RSKNPLLYDANYFLC
			PLLYDANYFLCWHTN
			ITSGDGTTSPISEHD
			DGTTSPISEHDYQIG
			SPISEHDYQIGGYTE
			EHDYQIGGYTEKWES
			QIGGYTEKWESGVK
			DCVVLHSYFTSDYYQ
			LHSYFTSDYYQLYST
			FTSDYYQLYSTQLST
			YYQLYSTQLSTDTGV
			YSTQLSTDTGVEHVT
			LSTDTGVEHVTFFIY
			TGVEHVTFFIYNKIV
			HVTFFIYNKIVDEPE
			FIYNKIVDEPEEHVQ
			KIVDEPEEHVQIHTI
			EPEEHVQIHTIDGSS
			HVQIHTIDGSSG
Membrane OLP Pool (component of Total TCE Pool)	15mer	0.5mg	LLWPVTLACFVLAAV
			CFVLAAVYRINW
			MACLVGLMWLSYFIA
			VGLMWLSYFIASFRL
Minimal Nucleocapsid Pool	Minimal (8-11mer)	0.5mg	KAYNVTQAF
			GQQQQGQTV
			LPAADLDDF
			ELIRQGTDY
			QFAPSASAF
			GQQQQGQTVTK
			TPSGTWLTY
			KHWPQIAQF
			AYNVTQAF
			ETQALPQRQK
			KAYNVTQAFGR
			TPKDHIGTR
			QHGKEDLKF
			TQHGKEDLKF
			NVTQAFGRR
			AQFAPSASAFF
			RLNQLESKM
			SPDDQIGYY
			EVTPSGTW
			TKAYNVTQAF
			DAALALLL
			QFAPSASAFF
			LLNKHIDAY
			QQQGQTVTK
			SAFFGMSR
			ALLLLDRLNQL
			ETQALPQR
			NTASWFTAL
			SAAEASKKPR
			NSSPDDQIGYY
			TRNPANNAA
			LPQGTTLPK
			ALALLLLDRL
			QELIRQGTDY
			QQQQGQTVTK
			GQTVTKKSA
			TVTLLPAA
			SAFFGMSRI
			MAGNGGDAAL
			AQFAPSASA
			KADETQAL
			KHIDAYKTF
			FTALTQHGK
			QQQGQTVTKK
			KSAAEASKKPR
			DETQALPQR
			SSPDDQIGYY
			EVTPSGTWLTY
			RQKKQQTV
			SSPDDQIGYYR
			IVLQLPQGTTL
			KKADETQAL
			QLPQGTTLPK
			RQGTDYKHW
			DDQIGYYRR
			AGNGGDAAL
			RTATKAYNV
			ILLNKHIDAY
			LIRQGTDY
			NTPKDHIGTR
			EASKKPRQK
			FAPSASAFF
			LPNNTASW
			SASAFFGMSR
			NAAIVLQL
			RQKRTATKAY
			YKHWPQIAQF
			QKRTATKAY
			TQALPQRQK
			APSASAFFGM
Minimal Open Reading Frame Pool	Minimal (8-11mer)	0.5mg	TPSDFVRATA
			IVDEPEEHV
			YQIGGYTEKW
			GTTSPISEHDY
			TTSPISEHDY
			EIKDATPSDF
			EEHVQIHTI
			QSINFVRII
			SASKIITL
			HSYFTSDYY
			IVDEPEEHVQI
			RSKNPLLY
			ATIPIQASL
			EHVQIHTI
			ITLKKRWQL
			SYFTSDYY
			YFTSDYYQLY
			STDTGVEHVTF
			DATPSDFVR
			EHDYQIGGY
			STDTGVEHV
			IGGYTEKW
			IPIQASLPFGW
			GEIKDATPSDF
			SPISEHDYQI
			ALVYFLQSI
			TPSDFVRAT
			NPLLYDANY
			SEHDYQIGGY
			FLQSINFVR
			HVTFFIYNK
			TLKKRWQL
			SYFTSDYYQLY
			QLSTDTGVEHV
			LPFGWLIV
			VTFFIYNKI
			TSDYYQLY
			YFTSDYYQL
			TPSDFVRA
			QIGGYTEKW
			TDTGVEHVTF
			SINFVRIIM
			KRWQLALSK
			ATATIPIQA
			TGVEHVTFF
			TQLSTDTGV
			ASKIITLKK
			LPFGWLIVGV
			EIKDATPSDFV
