# Supplementary material for: GRT-R910: a self-amplifying mRNA SARS-CoV-2 vaccine boosts immunity for ≥6 months in previously-vaccinated older adults
Source: Nat Commun. 2023 Jun 6;14:3274. doi: 10.1038/s41467-023-39053-9 (PMC10242235; doi:10.1038/s41467-023-39053-9)
Supplement: Supplementary file 9 — Supplementary Dataset 5 [file 41467_2023_39053_MOESM9_ESM.xlsx]

## Sheet: Sheet1
Number of GRT-R910 doses	Treatment day	Sample number	GeoMean SFU/1e6 cells Spike OLP pools	Ratio (Spike OLP) D180/D29 (single dose) D293/D142 (two doses)	GeoMean SFU/1e6 cells TCE Nuc OLP pools	Ratio (Nuc OLP) D180/D29 (single dose) D293/D142 (two doses)	GeoMean SFU/1e6 cells TCE Mem OLP pools	Ratio (Mem OLP) D180/D29 (single dose) D293/D142 (two doses)	GeoMean SFU/1e6 cells TCE ORF3a OLP pools	Ratio (ORF3a OLP) D180/D29 (single dose) D293/D142 (two doses)
0	1	17	111.4		473.8		95.63		308.2
1	8	17	129.6		363.4		87.04		328.5
1	29	17	184		436.7		145.2		668.7
0	1	5	146.5		601.4		307.4		631.7
1	8	7	127.7		343.2		73.54		226.2
1	29	7	232		709.4		312		1315
1	180	4	181.7	0.78319	1683	2.37243	1099	3.52244	2173	1.65247
0	1	10	97.17		420.5		53.33		215.3
1	8	10	130.9		378.3		96.3		426.4
1	29	10	156.5		311		84.95		416.5
1	113	10	110.6		571.5		132.4		350.7
2	142	9	141.8		633.5		104.8		313.5
2	293	4	162.3	1.14457	627.4	0.990371	84.69	0.808111	458.1	1.46124
