# Supplementary material for: GRT-R910: a self-amplifying mRNA SARS-CoV-2 vaccine boosts immunity for ≥6 months in previously-vaccinated older adults
Source: Nat Commun. 2023 Jun 6;14:3274. doi: 10.1038/s41467-023-39053-9 (PMC10242235; doi:10.1038/s41467-023-39053-9)
Supplement: Supplementary file 10 — Supplementary Dataset 6 [file 41467_2023_39053_MOESM10_ESM.xlsx]

## Sheet: Sheet1
Sample ID	Vendor	Procesing lab	Sample type	Processing Date	Lot Name/Vendor sample ID
3360	PFM	PFM	Frozen PBMC	3/30/2016	94184-10M
3325	PFM	PFM	Frozen PBMC	3/24/2016	94184-10M
3357	PFM	PFM	Frozen PBMC	3/24/2016	94184-10M
3845	PFM	PFM	Frozen PBMC	7/26/2019	93210-10M
SE-0065	StemExpress	Gritstone bio	Fresh leukopak	2018-01-11	B001000065
AC10085	AllCells	Gritstone bio	Fresh leukopak	2018-01-12	3004643
