# Supplementary material for: GRT-R910: a self-amplifying mRNA SARS-CoV-2 vaccine boosts immunity for ≥6 months in previously-vaccinated older adults
Source: Nat Commun. 2023 Jun 6;14:3274. doi: 10.1038/s41467-023-39053-9 (PMC10242235; doi:10.1038/s41467-023-39053-9)
Supplement: Supplementary file 12 — Source Data [file 41467_2023_39053_MOESM12_ESM.xlsx]

## Sheet: Figure 1
Solicited local adverse events
Cohort	Grade 1	Grade 2	Grade 3	Dose (µg)
1	0	0	0	10
2	0	0	0	10
1	14.3	14.3	0	30
2	0	0	0	30
1	10	10	0	10
2	0	0	0	10
1	28.6	14.3	0	30
2	25	0	0	30
1	60	10	0	10
2	33.3333	16.6667	0	10
1	28.6	42.9	14.3	30
2	100	0	0	30
1	50	10	0	10
2	83.3333	16.6667	0	10
1	14.3	28.6	14.3	30
2	50	0	0	30
Solicited systemic adverse events
Cohort	Grade 1	Grade 2	Grade 3	Dose (µg)
1	10	0	0	10
2	0	0	0	10
1	42.9	14.3	0	30
2	0	25	0	30
1	40	10	0	10
2	16.6667	50	0	10
1	42.9	28.6	14.3	30
2	50	0	0	30
1	20	0	0	10
2	0	16.6667	0	10
1	28.6	42.9	0	30
2	25	0	0	30
1	20	10	0	10
2	0	16.6667	0	10
1	57.1	42.9	0	30
2	50	25	0	30
1	30	10	0	10
2	0	16.6667	0	10
1	14.3	57.1	0	30
2	75	0	0	30
1	50	10	0	10
2	50	16.6667	0	10
1	14.3	71.4	0	30
2	75	0	0	30
1	0	0	0	10
2	0	0	0	10
1	14.3	14.3	0	30
2	0	0	0	30
1	30	20	0	10
2	0	50	0	10
1	42.9	57.1	0	30
2	25	50	0	30

## Sheet: Figure 2 A-C
VisMederi - SpikeWT IgG ELISA
		Treatment day
Subject ID	Cohort	1	29	57	113	142	180	293
G09-101-0001	1	657.1	6636.2	8287.7	9705.3	12277		7569.1
G09-101-0002	1	630	12210.1	15656.9	8659.4	15827.3		9248.1
G09-101-0003	1	568.5	20413.2	27518.8			10576.6
G09-101-0004	1	549.3	9207.1	6577.6			2736.8
G09-101-0005	1	371.2	5213	4656.3	1873.1	4201.5
G09-101-0007	1	1483.7	49605	53838			6141.1
G09-101-0008	1	704.1	7008.7	9272.2	5510.3	10225.3
G09-101-0009	1	809.1	5290.1	7893.5	5765.1	10088.3
G09-101-0014	1	7182.5	9247.1	6894.3
G09-101-0015	1	1771.9	8855.4	10247.5	5461.5	11796.7		10747.6
G09-101-0016	2	126.7	10388.3	10418.8	4369.4	4969.2
G09-101-0017	2	4139.3	99357.3	94789.6			36997
G09-101-0019	2	240.4	11425.3	13732.8	10619.1
G09-101-0020	2	657.1	1089.7	977.1
G09-101-0023	2	297.7	5438.9	5242.4	2450.2	5256.9
G09-101-0024	2	313.2	8379.3	7262.9
G09-101-0025	2	717.2	2792.9	2791.4	1659.3	3890.7		2267.4

## Sheet: Figure 2 D-F
MSD - Spike IgG		Spike WT														Spike Beta														Spike Delta														Spike Omicron BA1
		Treatment Day														Treatment Day														Treatment Day														Treatment Day
Subject ID	Cohort	1		29		57		113		142		180		293		1		29		57		113		142		180		293		1		29		57		113		142		180		293		1		29		57
G09-101-0001	1	6797.54	6400.86	63679	64526	102691	96365	145080	148751	106972	105384			121992	121622	2562.41	2478.31	34419.7	34296.4	37243.8	37112.7	37403.5	38442.9	44194.6	44190.8			107403	109495	2815.44	2615.19	28870.3	28848.8	51479.5	48689.3	59146.6	62380	58190.2	57708.4			111682	115091	704.978	707.071	16433.3	16802.1	13104.8	12290.4
G09-101-0002	1	7760	7984.12	88363.2	86377	145968	146912	81557.4	82370.4	142135	152704			146208	143728	3579.96	3719.35	38937.7	37059.4	41081.1	41045.6	29518.1	29014.7	39851.8	41989.3			103476	102699	2826.21	2766.32	34626.4	32914.1	65832.3	66283.8	40207	41324.9	62978.4	67836.7			114718	109051	1237.4	1213.02	23563.3	23162.4	18257.6	18249
G09-101-0005	1	3651.45	3791.2	34206.5	33157.7	26113.3	15288.2	13178.6	13344.1	31664.6	30951.5					2124.68	2146.49	22595.5	22261.6	14987.3	9020.97	7850.04	7740.25	17286.9	16371.3					1662.5	1736.85	15444.5	14884.1	16570.9	9656.97	8742.15	8784.46	19801.3	19239.9					777.457	741.726	16811.2	18352.9	5444.79	3162.81
G09-101-0008	1	627.101	634.052	6515.41	6375.67	86997.3	90288.8	70773.2	71986	114344	118233					212.81	212.896	2137.34	2075.88	24590.5	24627.6	18402.3	18115.7	32727.7	33197.7					236.42	239.247	2739.85	2634.57	36644.8	38409.2	29426.8	29384.7	51521.6	55545.9					1187.02	1296.51	14226.3	15418.9	11900.5	11961.2
G09-101-0009	1	762.433	760.635	6682.41	6555.46	94105.6	93305.2	87721	85871.2	136889	140614					339.37	331.437	3470.12	3445.91	35083	33855.9	32449.6	32332.2	64927.9	63865.1					357.685	358.335	3875.86	3660.16	49501.7	51370.2	47592.6	47790.9	87286.9	89187.4					1552.06	1625.33	28457.4	30029.6	13575	13839.3
G09-101-0015	1	1498.82	1453.98	10980	10924.1	113963	115358	61882.5	64918.2	205060	217188			145348	146082	566.117	530.207	5351.93	5311.11	41186.6	40798.6	19366.4	21348.2	89368.6	95443.9			137437	136269	719.435	706.627	4926.54	4895.1	67872.3	66120.4	35763.2	37988.8	120884	124923			160497	160352	2312.54	2396.93	41823.8	42277.9	20430.5	20920
G09-101-0016	2	2434.9	2506.07	138921	142259	84098.5	82611.5	48442.8	48675.4	64145.1	62605.5					1273.33	1190.37	73837.3	74649.4	40349.1	39403.9	23399.4	22920	28105	27170.4					1030.49	1072.77	67233.1	68499.2	62448.5	63444.6	38042.3	37674.5	45002.7	43371.5					378.229	392.123	29342.2	30791.5	11484.2	11269.3
G09-101-0019	2	1987.96	2105.85	139276	140393	98151	114377	69246.8	71223.6							1191.99	1196.27	68347.7	69510.1	47108.2	43543.9	28328.1	27407.7							760.497	759.126	55198.2	56802.7	66670.4	62332.6	39786.9	38354.4							369.986	352.022	34230.9	33827.1	17090.8	16893.1
G09-101-0023	2	3266.36	3416.75	59813.5	62040.8	44315.5	43659.8	22086.1	22505.6	35473	37283.6					1672.09	1672.09	25647.7	25789.5	14500.9	14723.4	7245.63	7316.22	13318.9	14498.5					1027.67	1031.26	24819.4	24687.5	23269.3	22955.6	11934.2	11863.1	20989.9	22145.2					302.535	320.585	13436.8	13054.4	6895.38	7047.21
G09-101-0025	2	8040.7	7772.93	22428.4	22618.5	29546.6	29338.2	18591.9	18491.9	36356.7	35727.9			27932.2	28348.6	1941.74	1985.64	8677.15	8681.32	8559.93	8720.54	5563.86	5641.84	14300.4	14255.1			12417.7	11631.2	3910.55	3877.85	10373.6	10131	15740.3	15128.1	9741.28	9646.88	21263.2	21336.5			19405.2	19346	1007.65	1062.2	5365.01	5452.99	4476.58	4655.91
G09-101-0003	1	6021.27	6257.18	150572	156894	204968	201282					136391	133851			2097.43	2122.31	80114.9	83302.1	73590.3	73325.1					48476.2	48565.7			1624.24	1683.68	54018.4	57604.7	97812.2	95568.9					69185.9	66215.9			1177.06	1214.19	213122	230104	31886.5	33120.1
G09-101-0004	1	5347.5	5089.61	48430.7	48001.8	52622.5	55167.5					33960.7	34618.1			3126.36	3076.62	27320.5	26738.7	22573.8	23052.4					15865.1	16318.3			2134.86	2264.5	21838	20856.2	30977.6	31408.3					22497.2	22779.7			677.494	683.757	12041	11806.4	7429.99	7558.66
G09-101-0007	1	13510.9	13618	292485	304274	448964	468021					186603	218482			4867.46	4751.07	201545	220208	135841	147774					44893.8	52871.5			5749.56	5740.53	153169	159780	258431	272265					104353	118335			2517.91	2558.42	74454.7	75605.7	70187.7	75695
G09-101-0014	1	3046.68	3100.63	2883.4	2868.05	11439.4	9098.15									623.585	640.097	641.669	617.419	3896.88	2931.63									792.043	785.062	812.833	821.667	5376.35	3747.12									4181.79	4355.57	4141.55	4194.22	2078.7	1343.32
G09-101-0017	2	43439.8	43621.9	424246	440434	690946	648285					289876	296575			17104	16686.6	209876	204916	325469	314375					138926	142753			21766.9	22503.6	268468	261445	590953	559127					243061	251831			6504.35	6433.73	135150	141343	89793.6	90159.3
G09-101-0020	2	8213.83	8419.75	9805.34	9789.88	11908.9	11849.6									3639.42	3637.74	4197.85	4104.05	5559.43	5430.9									4127.67	4198.68	5074.68	4995.5	10954.9	10607									1206.73	1281.38	2200.83	2147.45	1152.03	1173.99
G09-101-0024	2	3123.8	3209.55	82276.7	82216	57873.7	57361.6									1875.52	1844.97	35373.4	33771.7	22383.3	22091.1									1211.19	1284.63	32485.7	32421.2	35647.9	35831.2									319.034	325.243	9593.07	9704.48	6010.59	6028.96
[truncated: 6 more columns]

## Sheet: Figure 3 A-C
VisMederi - SpikeVIC nAb (MNA)
		Treatment day
Subject ID	Cohort	1	29	57	113	142	180	293
G09-101-0001	1	138	2389	2478	3371	2677		1264
G09-101-0002	1	163	3690	3976	1856	6944		4663
G09-101-0003	1	122	3186	5055			2439
G09-101-0004	1	150	1234	1068			596
G09-101-0005	1	96	1130	667	318	756
G09-101-0007	1	315	8716	10980			5720
G09-101-0008	1	229	1947	3023	2118	3040
G09-101-0009	1	223	2745	3110	3093	6415
G09-101-0014	1	2226	2342	1914
G09-101-0015	1	231	3881	2318	1586	4846		2187
G09-101-0016	2	38	8617	3035	1592	2432
G09-101-0017	2	1492	24189	33871			12512
G09-101-0019	2	11	4454	3053	2532
G09-101-0020	2	422	490	482
G09-101-0023	2	62	1370	1528	874	1220
G09-101-0024	2	63	2296	2871
G09-101-0025	2	461	1022	1080	666	1346		873

## Sheet: Figure 3 D-F
Spike nAb (PNA)		Spike D614G							Spike Beta							Spike Delta							Spike Omicron BA1							Spike Omicron BA5
		Treatment Day							Treatment Day							Treatment Day							Treatment Day							Treatment Day
Subject ID	Cohort	1	29	57	113	142	180	293	1	29	57	113	142	180	293	1	29	57	113	142	180	293	1	29	57	113	142	180	293	1	29	57	113	142	180	293
G09-101-0001	1	95	832	4461	1121	3944		2259	20	469	1007	421	893		1174	20	350	1128	917	1763		814	20	288	408	96	729		294	20	269	363	268	842		295
G09-101-0002	1	112	2122	4860	2457	2841		4504	20	536	546	676	599		443	20	375	1368	341	575		1332	20	222	189	323	145		148	20	158	460	260	388		272
G09-101-0005	1	21	918	494	153	1384			20	227	132	54	134			20	84	108	33	201			20	83	33	25	36			20	27	33	20	45
G09-101-0008	1	158	4556	1704	4894	3864			20	129	74	66	217			24	462	1061	452	1213			20	43	40	39	69			20	106	75	74	258
G09-101-0009	1	69	1486	3676	1448	1842			29	534	472	581	1037			20	167	498	378	3819			20	418	207	161	859			20	610	1011	1294	3510
G09-101-0015	1	82	3175	4586	3107	3314		1649	20	1390	884	557	4810		1572	76	1894	4095	832	3995		1627	20	548	195	37	374		136	20	436	286	173	1748		494
G09-101-0016	2	20	2162	2229	2237	1180			20	1092	576	207	641			20	808	520	243	505			20	405	187	34	173			20	577	449	223	362
G09-101-0019	2	24	4041	1825	3311				20	2890	1146	807				20	666	1037	1385				20	2261	330	273				20	815	499	527
G09-101-0023	2	24	1040	1267	614	2203			20	558	319	234	256			20	559	350	146	154			20	309	345	372	300			20	239	514	354	229
G09-101-0025	2	352	465	527	525	808		831	20	73	84	32	414		302	66	339	257	120	925		625	20	20	28	20	38		34	20	261	82	22	280		140
G09-101-0003	1	23	4442	5221			4787		20	3057	4317			1206		20	1447	3458			1539		20	861	835			773		20	365	440			253
G09-101-0004	1	67	1048	935.5			572		20	627	591			273		20	570	394			169		20	69	426			94		20	83	61			33
G09-101-0007	1	89	11382	6945			2652		20	1975	4091			1261		36	4461	3945			2326		20	9329	4246			961		20	897	944			485
G09-101-0014	1	1573	3035	3738					20	20	20					865	266	626					20	20	20					20	20	20
G09-101-0017	2	1432	15515	18034			49302		106	12396	15888			7165		619	25050	34010			2462		75	7512	2277			1702		53	6976	7345			2151
G09-101-0020	2	311	130	184					20	20	20					31	30	44					20	20	20					20	20	20
G09-101-0024	2	50	2555	3906					20	1393	1696					20	2174	1422					20	218	116					20	172	113

## Sheet: Figure 4
Ex vivo ELISpot (Spike); SFU/1e6 cells, average of replicate wells
		Treatment Day
Subject ID	Cohort	1	8	29	113	142	180	293
G09-101-0001	1	200	272.5	147.5	137.5	167.5		190
G09-101-0002	1	382.5	600	1072.5	295	202.5		80
G09-101-0005	1	20	22.5	15	12.5	20
G09-101-0008	1	27.5	35	52.5	35	42.5
G09-101-0009	1	137.5	65	122.5	187.5	187.5
G09-101-0015	1	67.5	75	192.5	145	190		280
G09-101-0016	2	37.5	290	485	120	600
G09-101-0019	2	155	200	162.5	212.5
G09-101-0023	2	287.5	210	305	182.5	217.5
G09-101-0025	2	115	192.5	125	122.5	172.5		163
G09-101-0003	1		27.5	170			172.5
G09-101-0004	1		182.5	500			430
G09-101-0007	1	67.5	37.5	80			35
G09-101-0014	1	240	205	262.5
G09-101-0017	2	285	325	550			420
G09-101-0020	2	195	290	342.5
G09-101-0024	2	75	152.5	107.5

## Sheet: Figure 5
Post-IVS ELISpot (TCE); SFU/1e6 cells, average of replicate wells
		Nucleocapsid OLP							Membrane OLP							ORF3a OLP
		Treatment Day							Treatment Day							Treatment Day
Subject ID	Cohort	1	8	29	113	142	180	293	1	8	29	113	142	180	293	1	8	29	113	142	180	293
G09-101-0003	1		138.333	970			1515			218.333	1010			1435			653.333	2890			1745
G09-101-0004	1		6.66667	526.667			3700			90	1446.67			3635			76.6667	2021.67			3110
G09-101-0007	1	2408.33	4110	298.333			6360		408.333	5	28.3333			495		1923.33	205	103.333			3250
G09-101-0014	1	310	30	91.6667					515	230	386.667					2450	885	1061.67
G09-101-0017	2	75	705	2925			225		45	70	390			565		185	265	1055			1265
G09-101-0020	2	5735	1820	740					90		225					355	90	2885
G09-101-0024	2	245	3840	2990					3225	100	205					325	140	3485
G09-101-0001	1	498.333	950	331.667	2510	2605		150	738.333	1065	361.667	1895	1070		90	1463.33	1885	796.667	2690	3135		90
G09-101-0002	1	63.3333	148.333	18.3333	1315	625		1550	3.33333	38.3333	90	185	260		75	213.333	698.333	253.333	1570	2925		1235
G09-101-0005	1	90	90	610	4475	230			75	40	200	440	45			75	240	1775	2305	90
G09-101-0008	1	90	25	90	575	335			90	90	11.6667	30				33.3333	30	11.6667	90
G09-101-0009	1	1403.33	241.667	1951.67	1495	2760			88.3333	90	136.667	90	320			90	611.667	741.667	60	300
G09-101-0015	1	203.333	90	105	100	60		160	313.333	53.3333	210	10	90			1288.33	378.333	295	5	210
G09-101-0016	2	790	880	2095	820	2430			5	75	70		90			300	130	4765		35
G09-101-0019	2	1770	3515	1470	2645				90	90	90	115				1315	2180	360	1770
G09-101-0023	2	660	975	55	15	90			90	90	15	90	90			120	150	110	90	60
G09-101-0025	2	2570	2885	730	90	3615		4165	10	160	95	290	5		90	50	2130	910	1915	855		865

## Sheet: Figure 6
Cytokine+ cells via ICS (% of parent)
CD3+CD8+							CD3+CD4+
Post-Vax IFNg+	Post-Vax IL-2+	Post-Vax TNFa+	Post-Vax IFNg+IL-2+	Post-Vax IFNg+TNFa+	Post-Vax IL-2+TNFa+	Post-Vax Triple+	Post-Vax IFNg+	Post-Vax IL-2+	Post-Vax TNFa+	Post-Vax IFNg+IL-2+	Post-Vax IFNg+TNFa+	Post-Vax IL-2+TNFa+	Post-Vax Triple+
0.39	0.61	0.15	0.02	0.05	0.02	0.02	0.46	1	0.92	0.07	0.12	0.33	0.1
7.19	0.41	1.63	0.11	1.34	0.02	0.09	0.54	0.56	0.92	0.04	0.16	0.19	0.08
3.96	0.59	0.76	0.08	0.57	0.08	0.04	6.12	3.25	6.5	0.37	2.1	1.22	0.82
3.72	0.59	0.91	0.04	0.56	0.11	0.04	1.62	1.75	2.84	0.11	0.53	0.81	0.36
3.65	0.29	0.46	0.05	0.15	0.1	0.02	0.55	1.4	1.54	0.06	0.12	0.63	0.23
1.34	1.37	0.89	0.06	0.16	0.06	0.16	0.68	0.68	1.42	0.04	0.21	0.3	0.16
2.7	1.59	0.87	0.32	0.32	0.11	0.14	0.9	0.99	1.88	0.04	0.28	0.47	0.22
5.06	2.49	4.48	0.37	2.08	0.33	0.65	0.96	1.46	2.25	0.03	0.29	0.73	0.23
1.43	0.54	0.94	0.05	0.05	0.1	0.25	0.83	0.7	1.37	0.03	0.32	0.41	0.1
5.21	0.8	1.74	0.06	1.09	0.09	0.09	0.2	0.39	0.73	0.01	0.1	0.23	0.04
25.3	7.08	23.7	0.05	16.48	0.03	6.9	0.58	0.61	1.61	0.02	0.24	0.39	0.14
26.9	7.08	24.9	0.04	18.17	0.27	5.89	0.68	1.43	1.99	0.04	0.24	0.78	0.17
12.7	1.59	4.8	0.14	3.39	0.28	0.81	0.31	0.71	1.21	0.02	0.09	0.44	0.07
9.86	0.83	3.07	0.14	2.02	0.14	0.37	0.36	0.64	1.51	0.01	0.13	0.43	0.13
1.97	1.24	1.58	0.28	0.51	0.16	0.3	1.18	2.27	3.25	0.1	0.26	1.29	0.38
1.97	0.79	2.23	0.08	0.61	0.1	0.41	0.47	0.8	1.94	0.02	0.11	0.5	0.19
3.34	2.9	2.67	0.48	0.64	0.54	0.79	1.23	2.52	2.93	0.1	0.26	1.3	0.42
6.11	3.73	5.32	0.42	2.11	0.56	1.35	0.9	2.38	2.93	0.09	0.18	1.38	0.19
5.41	0.41	1.56	0.04	0.78	0.11	0.22	6.25	3.5	8.25	0.15	2.58	1.35	1.8
12.7	0.82	3.86	0.23	2.63	0.09	0.25	0.87	1.43	2.09	0.05	0.17	0.52	0.51
0.77	0.39	0.83	0.02	0.12	0.11	0.02	2.1	2.81	3.53	0.21	0.56	1.24	0.8
1.01	0.3	1.2	0.01	0.25	0.08	0.05	0.55	0.95	1.39	0.03	0.09	0.41	0.34
0.94	0.79	1.01	0.04	0.21	0.18	0.13	1.65	2.8	3.66	0.14	0.38	1.14	0.79
0.36	3.01	0.88	0.01	0.05	0.16	0.1	0.38	0.64	1.15	0.05	0.1	0.21	0.16
0.78	0.82	0.41	0.03	0.01	0.06	0.03	0.51	0.8	1.59	0.03	0.25	0.38	0.15
0.9	0.28	0.96	0.01	0.35	0.03	0.14	5.69	7.48	12.7	0.16	2.21	3.87	2.69
1.37	3.46	2.15	0.01	0.07	0.71	0.98	2.82	7.43	6.13	0.21	0.48	2.11	1.64
0.63	0.32	0.85	0.01	0.2	0.02	0.11	3.35	5.47	6.71	0.34	0.72	2.34	1.41
0.32	3.01	0.98	0.01	0.1	0.3	0.07	0.15	1.8	1.3	0.01	0.06	0.77	0.06
3.55	10.2	5.16	0.06	0.64	1.87	1.97	0.21	7.46	2.23	0.01	0.08	1.62	0.07
